# Supplementary material for: School Absenteeism Longer Than Two Weeks Is a Red Flag of Somatic Symptom and Related Disorders in Hospitalised Children and Adolescents: A Matched Cohort Study
Source: Children (Basel). 2024 May 21;11(6):613. doi: 10.3390/children11060613 (PMC11202215; doi:10.3390/children11060613)
Supplement: Supplementary file 1 [file children-11-00613-s001.zip]

Archive with 1 entries (1 files):
- children-3008537-supplementary.pdf
